# Supplementary material for: Identification of Duplication Genotypes of the Feathering Rate Gene in Chicken by a Multiplex PCR Following Electrophoresis and/or Sanger Sequencing
Source: Animals (Basel). 2023 Mar 18;13(6):1091. doi: 10.3390/ani13061091 (PMC10044632; doi:10.3390/ani13061091)
Supplement: Supplementary file 1 [file animals-13-01091-s001.zip › Supplementary Materials/Table S1.xlsx]

## Sheet: Sheet1
Table S1.The multiplex PCR agarose gel electrophoretic band density of different cycle number and DNA template concentration.
LF genotype	DNA template concentration	cycle number	786 bp band density	386 bp band density	The ratio of 786 bp band density to 386 bp band density
K/K	40	26	66578	19220	3.464
K/k+			21567	17908	1.20432
K-			29636	2704	10.9601
K/K		28	122226	60472	2.0212
K/k+			91927	73442	1.2517
K-			98736	40492	2.43841
K/K		30	124526	64102	1.94262
K/k+			117894	82380	1.4311
K-			116573	37703	3.09188
K/K		32	152356	91381	1.66726
K/k+			138660	98453	1.40839
K-			126698	38267	3.31089
K/K	60	26	87136	31580	2.75921
K/k+			58321	47012	1.24056
K-			56716	18511	3.06391
K/K		28	133549	68761	1.94222
K/k+			107293	83279	1.28836
K-			111253	52893	2.10336
K/K		30	132637	60797	2.18164
K/k+			113208	67404	1.67954
K-			132480	60125	2.20341
K/K		32	141820	67045	2.1153
K/k+			113660	63346	1.79427
K-			111325	40266	2.76474
K/K	80	26	135483	69120	1.96011
K/k+			82932	74949	1.10651
K-			87719	33164	2.64501
K/K		28	185143	118008	1.5689
K/k+			153651	119694	1.2837
K-			158243	95747	1.65272
K/K		30	191278	118391	1.61565
K/k+			171676	125298	1.37014
K-			180189	107626	1.67421
K/K		32	197284	126837	1.55541
K/k+			181502	126756	1.4319
K-			198724	133770	1.48556
K/K	100	26	141710	72651	1.95056
K/k+			100742	84584	1.19103
K-			109567	46945	2.33394
K/K		28	168885	94312	1.79071
K/k+			145711	107257	1.35852
K-			161906	98700	1.64039
K/K		30	170848	100691	1.69676
K/k+			148085	95051	1.55795
K-			173182	90691	1.90958
K/K		32	156943	91452	1.71612
K/k+			136974	82386	1.66259
K-			164153	82253	1.99571
