# Supplementary material for: Identification of Duplication Genotypes of the Feathering Rate Gene in Chicken by a Multiplex PCR Following Electrophoresis and/or Sanger Sequencing
Source: Animals (Basel). 2023 Mar 18;13(6):1091. doi: 10.3390/ani13061091 (PMC10044632; doi:10.3390/ani13061091)
Supplement: Supplementary file 1 [file animals-13-01091-s001.zip › Supplementary Materials/Table S2.xlsx]

## Sheet: Sheet1
Table S2.The identification results of LF chicken based on electrophoretic bands and Sanger sequencing.
ID of the LF chickens	sex	Genotype	Genotype identified by electrophoretic bands	Genotype identified by Sanger sequencing
BY1	male	K/K	homozygote	homozygote
BY10	male	K/K	homozygote	homozygote
BY11	male	K/K	homozygote	homozygote
BY12	male	K/K	homozygote	homozygote
BY13	male	K/K	homozygote	homozygote
BY14	male	K/K	homozygote	homozygote
BY15	male	K/K	homozygote	homozygote
BY16	male	K/K	homozygote	homozygote
BY17	male	K/K	homozygote	homozygote
BY18	male	K/K	homozygote	homozygote
BY19	male	K/K	homozygote	homozygote
BY2	male	K/K	homozygote	homozygote
BY20	male	K/K	homozygote	homozygote
BY21	male	K/K	homozygote	homozygote
BY22	male	K/K	homozygote	homozygote
BY23	male	K/K	homozygote	homozygote
BY24	male	K/K	homozygote	homozygote
BY25	male	K/K	homozygote	homozygote
BY26	male	K/K	homozygote	homozygote
BY27	male	K/K	homozygote	homozygote
BY28	male	K/K	homozygote	homozygote
BY29	male	K/K	homozygote	homozygote
BY3	male	K/K	homozygote	homozygote
BY30	male	K/K	homozygote	homozygote
BY31	male	K/K	homozygote	homozygote
BY32	male	K/K	homozygote	homozygote
BY33	male	K/K	homozygote	homozygote
BY34	male	K/K	homozygote	homozygote
BY35	male	K/K	homozygote	homozygote
BY36	male	K/K	homozygote	homozygote
BY37	male	K/K	homozygote	homozygote
BY38	male	K/k+	heterozygote	heterozygote
BY39	male	K/k+	heterozygote	heterozygote
BY4	male	K/K	homozygote	homozygote
BY40	male	K/k+	heterozygote	heterozygote
BY41	male	K/k+	heterozygote	heterozygote
BY42	male	K/k+	heterozygote	heterozygote
BY43	male	K/k+	heterozygote	heterozygote
BY44	male	K/k+	heterozygote	heterozygote
BY45	male	K/k+	heterozygote	heterozygote
BY46	male	K/k+	heterozygote	heterozygote
BY47	male	K/k+	heterozygote	heterozygote
BY48	male	K/k+	heterozygote	heterozygote
BY49	male	K/k+	heterozygote	heterozygote
BY5	male	K/K	homozygote	homozygote
BY50	male	K/k+	heterozygote	heterozygote
BY51	male	K/k+	heterozygote	heterozygote
BY52	male	K/k+	heterozygote	heterozygote
BY53	male	K/k+	heterozygote	heterozygote
BY54	male	K/k+	heterozygote	heterozygote
BY55	male	K/k+	heterozygote	heterozygote
BY56	male	K/k+	heterozygote	heterozygote
BY57	male	K/k+	heterozygote	heterozygote
BY58	male	K/k+	heterozygote	heterozygote
BY59	male	K/k+	heterozygote	heterozygote
BY6	male	K/K	homozygote	homozygote
BY7	male	K/K	homozygote	homozygote
BY8	male	K/K	homozygote	homozygote
BY9	male	K/K	homozygote	homozygote
LK1	male	K/K	homozygote	homozygote
LK10	male	K/k+	heterozygote	heterozygote
LK11	male	K/k+	heterozygote	heterozygote
LK12	male	K/k+	heterozygote	heterozygote
LK13	male	K/k+	heterozygote	heterozygote
LK14	male	K/k+	heterozygote	heterozygote
LK15	male	K/k+	heterozygote	heterozygote
LK16	male	K/k+	heterozygote	heterozygote
LK17	male	K/k+	heterozygote	heterozygote
LK2	male	K/K	homozygote	homozygote
LK3	male	K/K	homozygote	homozygote
LK4	male	K/k+	heterozygote	heterozygote
LK5	male	K/k+	heterozygote	heterozygote
LK6	male	K/k+	heterozygote	heterozygote
LK7	male	K/k+	heterozygote	heterozygote
LK8	male	K/k+	heterozygote	heterozygote
LK9	male	K/k+	heterozygote	heterozygote
LXG1	male	K/k+	heterozygote	heterozygote
SG1	male	K/K	homozygote	homozygote
SG10	male	K/K	homozygote	homozygote
SG100	female	K/-	/	/
SG101	female	K/-	/	/
SG102	female	K/-	/	/
SG103	female	K/-	/	/
SG104	female	K/-	/	/
SG105	female	K/-	/	/
SG106	female	K/-	/	/
SG107	female	K/-	/	/
SG108	female	K/-	/	/
SG109	female	K/-	/	/
SG11	male	K/K	homozygote	homozygote
SG110	female	K/-	/	/
SG111	female	K/-	/	/
SG112	female	K/-	/	/
SG113	female	K/-	/	/
SG114	female	K/-	/	/
SG115	female	K/-	/	/
SG116	female	K/-	/	/
SG117	female	K/-	/	/
SG118	female	K/-	/	/
SG119	female	K/-	/	/
SG12	male	K/K	homozygote	homozygote
SG120	female	K/-	/	/
SG121	female	K/-	/	/
SG122	female	K/-	/	/
SG123	female	K/-	/	/
SG124	female	K/-	/	/
SG13	male	K/K	homozygote	homozygote
SG14	male	K/K	homozygote	homozygote
SG15	male	K/K	homozygote	homozygote
SG16	male	K/K	homozygote	homozygote
SG17	male	K/K	homozygote	homozygote
SG18	male	K/K	homozygote	homozygote
SG19	male	K/K	homozygote	homozygote
SG2	male	K/K	homozygote	homozygote
SG20	male	K/k+	heterozygote	heterozygote
SG21	male	K/k+	heterozygote	heterozygote
SG22	male	K/k+	heterozygote	heterozygote
SG23	male	K/k+	heterozygote	heterozygote
SG24	male	K/k+	heterozygote	heterozygote
SG25	male	K/k+	heterozygote	heterozygote
SG26	male	K/k+	heterozygote	heterozygote
SG27	male	K/k+	heterozygote	heterozygote
SG28	male	K/k+	heterozygote	heterozygote
SG29	male	K/k+	heterozygote	heterozygote
SG3	male	K/K	homozygote	homozygote
SG30	male	K/k+	heterozygote	heterozygote
SG31	male	K/k+	heterozygote	heterozygote
SG32	male	K/k+	heterozygote	heterozygote
SG33	male	K/k+	heterozygote	heterozygote
SG34	male	K/k+	heterozygote	heterozygote
SG35	male	K/k+	heterozygote	heterozygote
SG36	male	K/k+	heterozygote	heterozygote
SG37	male	K/k+	heterozygote	heterozygote
SG38	male	K/k+	heterozygote	heterozygote
SG39	male	K/k+	heterozygote	heterozygote
SG4	male	K/K	homozygote	homozygote
SG40	male	K/k+	heterozygote	heterozygote
SG41	male	K/k+	heterozygote	heterozygote
SG42	male	K/k+	heterozygote	heterozygote
SG43	male	K/k+	heterozygote	heterozygote
SG44	male	K/k+	heterozygote	heterozygote
SG45	male	K/k+	heterozygote	heterozygote
SG46	male	K/k+	heterozygote	heterozygote
SG47	male	K/k+	heterozygote	heterozygote
SG48	male	K/k+	heterozygote	heterozygote
SG49	female	K/-	/	/
SG5	male	K/K	homozygote	homozygote
SG50	female	K/-	/	/
SG51	female	K/-	/	/
SG52	female	K/-	/	/
SG53	female	K/-	/	/
SG54	female	K/-	/	/
SG55	female	K/-	/	/
SG56	female	K/-	/	/
SG57	female	K/-	/	/
SG58	female	K/-	/	/
SG59	female	K/-	/	/
SG6	male	K/K	homozygote	homozygote
SG60	female	K/-	/	/
SG61	female	K/-	/	/
SG62	female	K/-	/	/
SG63	female	K/-	/	/
SG64	female	K/-	/	/
SG65	female	K/-	/	/
SG66	female	K/-	/	/
SG67	female	K/-	/	/
SG68	female	K/-	/	/
SG69	female	K/-	/	/
SG7	male	K/K	homozygote	homozygote
SG70	female	K/-	/	/
SG71	female	K/-	/	/
SG72	female	K/-	/	/
SG73	female	K/-	/	/
SG74	female	K/-	/	/
SG75	female	K/-	/	/
SG76	female	K/-	/	/
SG77	female	K/-	/	/
SG78	female	K/-	/	/
SG79	female	K/-	/	/
SG8	male	K/K	homozygote	homozygote
SG80	female	K/-	/	/
SG81	female	K/-	/	/
SG82	female	K/-	/	/
SG83	female	K/-	/	/
SG84	female	K/-	/	/
SG85	female	K/-	/	/
SG86	female	K/-	/	/
SG87	female	K/-	/	/
SG88	female	K/-	/	/
SG89	female	K/-	/	/
SG9	male	K/K	homozygote	homozygote
SG90	female	K/-	/	/
SG91	female	K/-	/	/
SG92	female	K/-	/	/
SG93	female	K/-	/	/
SG94	female	K/-	/	/
SG95	female	K/-	/	/
SG96	female	K/-	/	/
SG97	female	K/-	/	/
SG98	female	K/-	/	/
SG99	female	K/-	/	/
TB1	male	K/K	homozygote	homozygote
TB10	male	K/k+	heterozygote	heterozygote
TB11	male	K/k+	heterozygote	heterozygote
TB12	male	K/k+	heterozygote	heterozygote
TB13	male	K/k+	heterozygote	heterozygote
TB14	male	K/k+	heterozygote	heterozygote
TB15	male	K/k+	heterozygote	heterozygote
TB16	male	K/k+	heterozygote	heterozygote
TB17	male	K/k+	heterozygote	heterozygote
TB18	male	K/k+	heterozygote	heterozygote
TB19	male	K/k+	heterozygote	heterozygote
TB2	male	K/K	homozygote	homozygote
TB20	male	K/k+	heterozygote	heterozygote
TB21	male	K/k+	heterozygote	heterozygote
TB22	male	K/k+	heterozygote	heterozygote
TB23	male	K/k+	heterozygote	heterozygote
TB24	male	K/k+	heterozygote	heterozygote
TB25	male	K/k+	heterozygote	heterozygote
TB26	male	K/k+	heterozygote	heterozygote
TB27	male	K/k+	heterozygote	heterozygote
TB3	male	K/K	homozygote	homozygote
TB4	male	K/k+	heterozygote	heterozygote
TB5	male	K/k+	heterozygote	heterozygote
TB6	male	K/k+	heterozygote	heterozygote
TB7	male	K/k+	heterozygote	heterozygote
TB8	male	K/k+	heterozygote	heterozygote
TB9	male	K/k+	heterozygote	heterozygote
