# Supplementary material for: Identification of Duplication Genotypes of the Feathering Rate Gene in Chicken by a Multiplex PCR Following Electrophoresis and/or Sanger Sequencing
Source: Animals (Basel). 2023 Mar 18;13(6):1091. doi: 10.3390/ani13061091 (PMC10044632; doi:10.3390/ani13061091)
Supplement: Supplementary file 1 [file animals-13-01091-s001.zip › Supplementary Materials/Table S3.xlsx]

## Sheet: Sheet1
Table S3. The band density analysis results of LF chicken.
ID of the LF chickens	Sex	Genotype	Homozygote or heterozygote	band density of the 786 bp band	band density of the 386 bp band	band density of 786 bp band corrected with Marker	band density of 386 bp band corrected with Marker	The ratio of band density of 786 bp and 386 bp bands corrected by Marker	The sum of band density of 786 bp and 386 bp bands corrected by Marker
BY1	male	K/K	homozygote	141841	77571	1.69978	0.92959	1.82853	2.62937
BY10	male	K/K	homozygote	80600	24096	1.54691	0.46246	3.34495	2.00937
BY11	male	K/K	homozygote	73484	18574	1.41033	0.356479	3.95628	1.76681
BY12	male	K/K	homozygote	86606	30159	1.66218	0.578823	2.87165	2.241
BY13	male	K/K	homozygote	115175	42169	1.60004	0.683087	2.34237	2.28313
BY14	male	K/K	homozygote	81860	28627	1.13722	0.463723	2.45237	1.60094
BY15	male	K/K	homozygote	94694	31183	1.31551	0.505127	2.60432	1.82064
BY16	male	K/K	homozygote	96711	31736	1.34353	0.514085	2.61345	1.85762
BY17	male	K/K	homozygote	111974	33448	1.55557	0.541817	2.87103	2.09739
BY18	male	K/K	homozygote	80354	23886	1.1163	0.386924	2.88506	1.50322
BY19	male	K/K	homozygote	97145	27376	1.34956	0.443458	3.04327	1.79302
BY2	male	K/K	homozygote	130736	70678	1.5667	0.846986	1.84974	2.41369
BY20	male	K/K	homozygote	106754	29148	1.48305	0.472162	3.14098	1.95522
BY21	male	K/K	homozygote	102541	27389	1.42453	0.443669	3.21079	1.8682
BY22	male	K/K	homozygote	77912	20467	1.08237	0.331541	3.26468	1.41391
BY23	male	K/K	homozygote	106964	47166	1.68337	0.742287	2.26782	2.42566
BY24	male	K/K	homozygote	113621	47057	1.78814	0.740571	2.41454	2.52871
BY25	male	K/K	homozygote	97087	39814	1.52793	0.626583	2.43851	2.15451
BY26	male	K/K	homozygote	98172	39747	1.54501	0.625528	2.46992	2.17053
BY27	male	K/K	homozygote	94759	38041	1.49129	0.59868	2.49097	2.08997
BY28	male	K/K	homozygote	109619	42651	1.72516	0.671231	2.57014	2.39639
BY29	male	K/K	homozygote	96789	37434	1.52324	0.589127	2.58559	2.11237
BY3	male	K/K	homozygote	76618	21998	1.47048	0.422194	3.48295	1.89268
BY30	male	K/K	homozygote	100048	37643	1.57453	0.592416	2.65781	2.16695
BY31	male	K/K	homozygote	108714	38172	1.71091	0.600741	2.848	2.31165
BY32	male	K/K	homozygote	98048	33908	1.54305	0.533635	2.89159	2.07669
BY33	male	K/K	homozygote	91089	28161	1.43354	0.443191	3.23458	1.87673
BY34	male	K/K	homozygote	87846	25350	1.3825	0.398952	3.46533	1.78145
BY35	male	K/K	homozygote	93124	25080	1.46556	0.394703	3.71308	1.86026
BY36	male	K/K	homozygote	77156	17960	1.21426	0.28265	4.29599	1.49691
BY37	male	K/K	homozygote	104368	49003	1.26836	0.595521	2.12983	1.86388
BY38	male	K/k+	heterozygote	42293	32396	0.811704	0.621756	1.3055	/
BY39	male	K/k+	heterozygote	33164	25070	0.636496	0.481153	1.32286	/
BY4	male	K/K	homozygote	93880	27108	1.80178	0.520267	3.46318	2.32205
BY40	male	K/k+	heterozygote	39141	34449	0.751209	0.661158	1.1362	/
BY41	male	K/k+	heterozygote	39256	31865	0.753416	0.611565	1.23195	/
BY42	male	K/k+	heterozygote	36396	27638	0.698526	0.530439	1.31688	/
BY43	male	K/k+	heterozygote	33045	22599	0.634212	0.433729	1.46223	/
BY44	male	K/k+	heterozygote	37705	31821	0.523808	0.515462	1.01619	/
BY45	male	K/k+	heterozygote	51211	42991	0.711437	0.696402	1.02159	/
BY46	male	K/k+	heterozygote	45855	35502	0.63703	0.575089	1.10771	/
BY47	male	K/k+	heterozygote	57881	42436	0.804098	0.687412	1.16975	/
BY48	male	K/k+	heterozygote	53729	38685	0.746418	0.62665	1.19112	/
BY49	male	K/k+	heterozygote	52495	36581	0.729274	0.592568	1.2307	/
BY5	male	K/K	homozygote	94592	30403	1.81545	0.583506	3.11127	2.39895
BY50	male	K/k+	heterozygote	50016	30645	0.694836	0.496412	1.39972	/
BY51	male	K/k+	heterozygote	38595	31083	0.607398	0.489176	1.24168	/
BY52	male	K/k+	heterozygote	51302	40799	0.807378	0.642084	1.25743	/
BY53	male	K/k+	heterozygote	64043	49037	1.00789	0.771732	1.30601	/
BY54	male	K/k+	heterozygote	63706	54297	1.00259	0.854512	1.17329	/
BY55	male	K/k+	heterozygote	52036	37765	0.818929	0.594336	1.37789	/
BY56	male	K/k+	heterozygote	60416	47307	0.950812	0.744506	1.2771	/
BY57	male	K/k+	heterozygote	56280	39455	0.88572	0.620933	1.42644	/
BY58	male	K/k+	heterozygote	38225	26478	0.601575	0.416704	1.44365	/
BY59	male	K/k+	heterozygote	54675	37842	0.860461	0.595548	1.44482	/
BY6	male	K/K	homozygote	74138	27340	1.42288	0.52472	2.7117	1.9476
BY7	male	K/K	homozygote	64014	16919	1.22858	0.324716	3.78356	1.5533
BY8	male	K/K	homozygote	76447	22915	1.4672	0.439793	3.33611	1.90699
BY9	male	K/K	homozygote	89539	26400	1.71847	0.506679	3.39163	2.22515
LK1	male	K/K	homozygote	84532	38398	1.57064	0.713452	2.20147	2.2841
LK10	male	K/k+	heterozygote	36793	35145	0.683631	0.65301	1.04689	/
LK11	male	K/k+	heterozygote	28301	27030	0.525845	0.50223	1.04702	/
LK12	male	K/k+	heterozygote	30033	27139	0.558027	0.504255	1.10664	/
LK13	male	K/k+	heterozygote	31195	27660	0.579617	0.513935	1.1278	/
LK14	male	K/k+	heterozygote	33073	28970	0.614511	0.538276	1.14163	/
LK15	male	K/k+	heterozygote	35728	30042	0.663842	0.558194	1.18927	/
LK16	male	K/k+	heterozygote	17904	13090	0.332664	0.243218	1.36776	/
LK17	male	K/k+	heterozygote	26349	17924	0.489576	0.333036	1.47004	/
LK2	male	K/K	homozygote	82298	36601	1.52913	0.680063	2.24852	2.2092
LK3	male	K/K	homozygote	73573	28481	1.36702	0.52919	2.58323	1.89621
LK4	male	K/k+	heterozygote	33663	40901	0.625474	0.759959	0.823036	/
LK5	male	K/k+	heterozygote	30244	36114	0.561947	0.671014	0.837459	/
LK6	male	K/k+	heterozygote	10052	11157	0.186771	0.207302	0.900959	/
LK7	male	K/k+	heterozygote	32124	32497	0.596878	0.603809	0.988522	/
LK8	male	K/k+	heterozygote	32418	32029	0.602341	0.595113	1.01215	/
LK9	male	K/k+	heterozygote	32581	31487	0.60537	0.585043	1.03474	/
LXG1	male	K/k+	heterozygote	32485	43819	0.603586	0.814177	0.741345	/
SG1	male	K/K	homozygote	204820	100899	1.8	0.886716	2.02996	2.68672
SG10	male	K/K	homozygote	113179	44419	1.10957	0.435468	2.54799	1.54503
SG100	female	K/-	/	36013	12078	0.697467	0.233916	2.9817	0.931382
SG101	female	K/-	/	33800	9588	0.654607	0.185692	3.52524	0.840299
SG102	female	K/-	/	39223	7344	0.759635	0.142232	5.34082	0.901867
SG103	female	K/-	/	42595	7284	0.824941	0.14107	5.84775	0.966011
SG104	female	K/-	/	35207	5476	0.681857	0.106054	6.42933	0.787911
SG105	female	K/-	/	44621	11530	0.445867	0.115211	3.86999	0.561078
SG106	female	K/-	/	50323	12258	0.502843	0.122486	4.10532	0.625328
SG107	female	K/-	/	79748	25782	0.824797	0.266651	3.09317	1.09145
SG108	female	K/-	/	64912	20828	0.671355	0.215415	3.11657	0.88677
SG109	female	K/-	/	58461	18602	0.604636	0.192392	3.14273	0.797028
SG11	male	K/K	homozygote	48719	27650	0.943545	0.5355	1.76199	1.47904
SG110	female	K/-	/	72698	21606	0.751882	0.223461	3.36471	0.975343
SG111	female	K/-	/	78478	19207	0.811662	0.198649	4.08591	1.01031
SG112	female	K/-	/	52264	16951	0.687187	0.222878	3.08324	0.910065
SG113	female	K/-	/	62216	13895	0.81804	0.182697	4.47758	1.00074
SG114	female	K/-	/	62373	15283	0.820104	0.200947	4.0812	1.02105
SG115	female	K/-	/	58947	18772	0.775058	0.246821	3.14016	1.02188
SG116	female	K/-	/	62896	21813	0.82698	0.286806	2.88342	1.11379
SG117	female	K/-	/	74538	18990	0.980054	0.249688	3.92512	1.22974
SG118	female	K/-	/	26244	7563	0.297157	0.0856347	3.47005	0.462027
SG119	female	K/-	/	39522	10063	0.447502	0.113942	3.92746	0.677659
SG12	male	K/K	homozygote	86733	27691	1.67977	0.536294	3.13217	2.21606
SG120	female	K/-	/	37775	8216	0.427721	0.0930285	4.59774	0.628541
SG121	female	K/-	/	35818	6626	0.405562	0.0750252	5.40567	0.580066
SG122	female	K/-	/	74402	31857	0.891613	0.381766	2.3355	1.27338
SG123	female	K/-	/	57307	23018	0.686751	0.275841	2.48966	0.962593
SG124	female	K/-	/	45887	13691	0.549897	0.164069	3.35162	0.713966
SG13	male	K/K	homozygote	97644	22554	1.86326	0.430379	4.32934	2.29364
SG14	male	K/K	homozygote	86990	30987	1.65996	0.591299	2.80731	2.25125
SG15	male	K/K	homozygote	91747	21476	1.75073	0.409808	4.27207	2.16054
SG16	male	K/K	homozygote	145638	65513	1.50627	0.677571	2.22304	2.18384
SG17	male	K/K	homozygote	82482	28525	1.0845	0.375058	2.89157	1.45956
SG18	male	K/K	homozygote	86931	26072	1.143	0.342805	3.33427	1.48581
SG19	male	K/K	homozygote	76263	42095	1.00273	0.553481	1.81169	1.55622
SG2	male	K/K	homozygote	168455	70643	1.48042	0.620825	2.3846	2.10124
SG20	male	K/k+	heterozygote	48467	43969	0.482177	0.437428	1.1023	/
SG21	male	K/k+	heterozygote	30297	22890	0.301412	0.227723	1.32359	/
SG22	male	K/k+	heterozygote	38344	28535	0.381468	0.283882	1.34375	/
SG23	male	K/k+	heterozygote	36780	48949	0.32323	0.430173	0.751394	/
SG24	male	K/k+	heterozygote	12920	17619	0.127753	0.174216	0.733299	/
SG25	male	K/k+	heterozygote	55441	48398	0.548199	0.478558	1.14552	/
SG26	male	K/k+	heterozygote	58632	50638	0.579751	0.500707	1.15787	/
SG27	male	K/k+	heterozygote	69996	49769	0.692118	0.492114	1.40642	/
SG28	male	K/k+	heterozygote	87725	61514	0.775545	0.543823	1.4261	/
SG29	male	K/k+	heterozygote	69917	65555	0.764789	0.717075	1.06654	/
SG3	male	K/K	homozygote	101840	40747	1.00699	0.402905	2.49933	1.4099
SG30	male	K/k+	heterozygote	96955	88439	1.06054	0.967392	1.09629	/
SG31	male	K/k+	heterozygote	93620	81834	0.840531	0.734715	1.14402	/
SG32	male	K/k+	heterozygote	94087	68929	0.844724	0.618852	1.36498	/
SG33	male	K/k+	heterozygote	81908	57125	0.735379	0.512875	1.43384	/
SG34	male	K/k+	heterozygote	51885	84370	0.508662	0.827133	0.61497	/
SG35	male	K/k+	heterozygote	72569	59145	0.71144	0.579836	1.22697	/
SG36	male	K/k+	heterozygote	103506	81027	1.01473	0.794359	1.27743	/
SG37	male	K/k+	heterozygote	30231	36606	0.585486	0.708951	0.825848	/
SG38	male	K/k+	heterozygote	24117	27839	0.467076	0.53916	0.866303	/
SG39	male	K/k+	heterozygote	41701	36622	0.807627	0.709261	1.13869	/
SG4	male	K/K	homozygote	135391	55031	1.33874	0.544145	2.46027	1.88289
SG40	male	K/k+	heterozygote	41925	28875	0.811965	0.559225	1.45195	/
SG41	male	K/k+	heterozygote	58109	51503	0.580643	0.514634	1.12826	/
SG42	male	K/k+	heterozygote	40646	31414	0.406147	0.313898	1.29388	/
SG43	male	K/k+	heterozygote	103783	90087	1.07338	0.931729	1.15203	/
SG44	male	K/k+	heterozygote	83674	64798	0.865402	0.670176	1.29131	/
SG45	male	K/k+	heterozygote	84464	79985	1.01219	0.958518	1.056	/
SG46	male	K/k+	heterozygote	46035	56650	0.551671	0.678878	0.812621	/
SG47	male	K/k+	heterozygote	67290	70846	0.806385	0.848999	0.949807	/
SG48	male	K/k+	heterozygote	44080	45188	0.528243	0.541521	0.97548	/
SG49	female	K/-	/	49159	18012	0.489062	0.179194	2.72924	0.668255
SG5	male	K/K	homozygote	140133	66587	1.23887	0.588672	2.10451	1.82754
SG50	female	K/-	/	48315	15164	0.480665	0.15086	3.18616	0.631525
SG51	female	K/-	/	45608	14245	0.453734	0.141717	3.20168	0.595452
SG52	female	K/-	/	53886	16616	0.536088	0.165305	3.24302	0.701394
SG53	female	K/-	/	50685	14632	0.504243	0.145567	3.46398	0.64981
SG54	female	K/-	/	43271	12401	0.430484	0.123372	3.48932	0.553857
SG55	female	K/-	/	58261	16038	0.579613	0.159555	3.63268	0.739168
SG56	female	K/-	/	53113	13920	0.528398	0.138484	3.81559	0.666882
SG57	female	K/-	/	90263	31644	0.793249	0.278094	2.85245	1.07134
SG58	female	K/-	/	108462	33476	0.953185	0.294194	3.23999	1.24738
SG59	female	K/-	/	71494	19876	0.628303	0.174674	3.597	0.802977
SG6	male	K/K	homozygote	154455	67812	1.36548	0.599501	2.27769	1.96498
SG60	female	K/-	/	106319	29487	0.934352	0.259138	3.60562	1.19349
SG61	female	K/-	/	82277	22496	0.723066	0.197699	3.65741	0.920766
SG62	female	K/-	/	87542	22842	0.769336	0.20074	3.8325	0.970076
SG63	female	K/-	/	63434	16267	0.55747	0.142958	3.89955	0.700428
SG64	female	K/-	/	64307	15555	0.565143	0.1367	4.13417	0.701843
SG65	female	K/-	/	49150	11137	0.43194	0.0978741	4.41322	0.529814
SG66	female	K/-	/	71276	15759	0.626387	0.138493	4.52288	0.764881
SG67	female	K/-	/	44159	18665	0.436643	0.184559	2.36587	0.621202
SG68	female	K/-	/	58601	19604	0.579445	0.193844	2.98924	0.773289
SG69	female	K/-	/	66029	26847	0.652893	0.265462	2.45946	0.918355
SG7	male	K/K	homozygote	119031	47982	1.05231	0.424192	2.48074	1.4765
SG70	female	K/-	/	74065	31745	0.732352	0.313894	2.33312	1.04625
SG71	female	K/-	/	82429	33430	0.815055	0.330555	2.46572	1.14561
SG72	female	K/-	/	81192	39939	0.717789	0.353086	2.0329	1.07088
SG73	female	K/-	/	94438	38490	0.834892	0.340276	2.45357	1.17517
SG74	female	K/-	/	92306	34897	0.816044	0.308512	2.6451	1.12456
SG75	female	K/-	/	93407	34455	0.825778	0.304604	2.71099	1.13038
SG76	female	K/-	/	57143	20672	0.505181	0.182754	2.76427	0.687934
SG77	female	K/-	/	71040	25149	0.628039	0.222333	2.82476	0.850372
SG78	female	K/-	/	82941	28441	0.907252	0.311103	2.91625	1.21835
SG79	female	K/-	/	58791	16979	0.643087	0.185725	3.46257	0.828812
SG8	male	K/K	homozygote	151756	58602	1.65999	0.641019	2.5896	2.30101
SG80	female	K/-	/	45951	9524	0.502636	0.104179	4.82476	0.606815
SG81	female	K/-	/	88514	36522	0.794689	0.327899	2.42358	1.12259
SG82	female	K/-	/	85711	30489	0.769523	0.273734	2.81121	1.04326
SG83	female	K/-	/	80190	28121	0.719955	0.252473	2.85161	0.972428
SG84	female	K/-	/	91024	31349	0.817224	0.281455	2.90357	1.09868
SG85	female	K/-	/	90594	30828	0.813363	0.276777	2.93869	1.09014
SG86	female	K/-	/	66879	22429	0.600447	0.20137	2.98181	0.801817
SG87	female	K/-	/	105363	34476	0.945961	0.309529	3.05613	1.25549
SG88	female	K/-	/	95094	29450	0.853765	0.264405	3.229	1.11817
SG89	female	K/-	/	90069	27443	0.80865	0.246386	3.28204	1.05504
SG9	male	K/K	homozygote	125551	46369	1.37334	0.507208	2.70765	1.88055
SG90	female	K/-	/	54505	16955	0.534347	0.166221	3.21469	0.700568
SG91	female	K/-	/	94653	23751	0.927943	0.232846	3.98522	1.16079
SG92	female	K/-	/	97574	24070	0.95658	0.235973	4.05376	1.19255
SG93	female	K/-	/	94038	22773	0.921914	0.223258	4.12936	1.14517
SG94	female	K/-	/	93844	22230	0.920012	0.217935	4.2215	1.13795
SG95	female	K/-	/	82152	17282	0.805388	0.169426	4.75362	0.974814
SG96	female	K/-	/	65158	10578	0.638785	0.103703	6.15977	0.742488
SG97	female	K/-	/	65679	8744	0.643893	0.085723	7.51132	0.729616
SG98	female	K/-	/	44393	6450	0.435213	0.0632334	6.88264	0.498446
SG99	female	K/-	/	28004	12351	0.542356	0.239203	2.26735	0.781559
TB1	male	K/K	homozygote	103889	44779	1.26254	0.544187	2.32004	1.80672
TB10	male	K/k+	heterozygote	37714	57876	0.458328	0.703352	0.651635	/
TB11	male	K/k+	heterozygote	40909	41886	0.497156	0.509029	0.976675	/
TB12	male	K/k+	heterozygote	41533	49412	0.50474	0.600491	0.840545	/
TB13	male	K/k+	heterozygote	54535	39105	0.930894	0.667509	1.39458	/
TB14	male	K/k+	heterozygote	62357	50851	1.06441	0.868009	1.22627	/
TB15	male	K/k+	heterozygote	57500	43341	0.981505	0.739816	1.32669	/
TB16	male	K/k+	heterozygote	56999	39253	0.972953	0.670035	1.45209	/
TB17	male	K/k+	heterozygote	52943	39311	0.903719	0.671025	1.34677	/
TB18	male	K/k+	heterozygote	58995	45692	1.00702	0.779947	1.29115	/
TB19	male	K/k+	heterozygote	58247	49088	0.994256	0.837915	1.18658	/
TB2	male	K/K	homozygote	106388	55857	1.29291	0.678815	1.90465	1.97172
TB20	male	K/k+	heterozygote	62108	50058	1.06016	0.854473	1.24072	/
TB21	male	K/k+	heterozygote	60337	46706	1.02993	0.797255	1.29185	/
TB22	male	K/k+	heterozygote	46795	34829	0.798774	0.594519	1.34356	/
TB23	male	K/k+	heterozygote	50737	35854	0.866063	0.612015	1.4151	/
TB24	male	K/k+	heterozygote	27920	19918	0.476585	0.339993	1.40175	/
TB25	male	K/k+	heterozygote	20489	31095	0.380695	0.577759	0.658916	/
TB26	male	K/k+	heterozygote	24027	34940	0.446433	0.649201	0.687665	/
TB27	male	K/k+	heterozygote	27916	38816	0.518692	0.721219	0.719188	/
TB3	male	K/K	homozygote	105055	53424	1.27671	0.649248	1.96644	1.92595
TB4	male	K/k+	heterozygote	53614	51621	0.651557	0.627336	1.03861	/
TB5	male	K/k+	heterozygote	61822	55680	0.751306	0.676664	1.11031	/
TB6	male	K/k+	heterozygote	55495	53535	0.674416	0.650597	1.03661	/
TB7	male	K/k+	heterozygote	56403	53313	0.685451	0.647899	1.05796	/
TB8	male	K/k+	heterozygote	38585	25559	0.468913	0.310612	1.50964	/
TB9	male	K/k+	heterozygote	51371	48994	0.624298	0.595411	1.04852	/
