# Supplementary material for: Identification of Duplication Genotypes of the Feathering Rate Gene in Chicken by a Multiplex PCR Following Electrophoresis and/or Sanger Sequencing
Source: Animals (Basel). 2023 Mar 18;13(6):1091. doi: 10.3390/ani13061091 (PMC10044632; doi:10.3390/ani13061091)
Supplement: Supplementary file 1 [file animals-13-01091-s001.zip › Supplementary Materials/Table S4.xlsx]

## Sheet: Sheet1
Table S4. The test cross results of LF male.
ID of the LF male	Genotype identified by electrophoretic bands and Sanger sequencing	LF chicks by test cross	EF chicks by test cross
SG1	homozygote	12	0
SG2	homozygote	11	0
SG3	homozygote	11	0
SG4	homozygote	11	0
SG5	homozygote	10	0
SG6	homozygote	10	0
SG7	homozygote	10	0
SG8	homozygote	9	0
SG9	homozygote	9	0
SG10	homozygote	9	0
SG11	homozygote	9	0
SG12	homozygote	8	0
SG13	homozygote	8	0
SG14	homozygote	8	0
SG15	homozygote	8	0
SG16	homozygote	7	0
SG17	homozygote	6	0
SG18	homozygote	5	0
SG19	homozygote	13	1
SG20	heterozygote	1	7
SG21	heterozygote	6	6
SG22	heterozygote	2	6
SG23	heterozygote	2	4
SG24	heterozygote	2	4
SG25	heterozygote	1	4
SG26	heterozygote	2	4
SG27	heterozygote	2	4
SG28	heterozygote	2	4
SG29	heterozygote	2	3
SG30	heterozygote	2	3
SG31	heterozygote	8	3
SG32	heterozygote	7	3
SG33	heterozygote	2	3
SG34	heterozygote	2	3
SG35	heterozygote	1	3
SG36	heterozygote	3	3
SG37	heterozygote	3	3
SG38	heterozygote	1	2
SG39	heterozygote	1	2
SG40	heterozygote	4	2
SG41	heterozygote	4	2
SG42	heterozygote	1	2
SG43	heterozygote	1	2
SG44	heterozygote	4	2
SG45	heterozygote	1	2
SG46	heterozygote	5	1
SG47	heterozygote	4	1
SG48	heterozygote	1	1
BY1	homozygote	15	0
BY2	homozygote	13	0
BY3	homozygote	13	0
BY4	homozygote	12	0
BY5	homozygote	12	0
BY6	homozygote	12	0
BY7	homozygote	12	0
BY8	homozygote	11	0
BY9	homozygote	10	0
BY10	homozygote	10	0
BY11	homozygote	9	0
BY12	homozygote	9	0
BY13	homozygote	9	0
BY14	homozygote	9	0
BY15	homozygote	9	0
BY16	homozygote	9	0
BY17	homozygote	9	0
BY18	homozygote	8	0
BY19	homozygote	8	0
BY20	homozygote	8	0
BY21	homozygote	8	0
BY22	homozygote	8	0
BY23	homozygote	7	0
BY24	homozygote	7	0
BY25	homozygote	7	0
BY26	homozygote	7	0
BY27	homozygote	6	0
BY28	homozygote	6	0
BY29	homozygote	6	0
BY30	homozygote	6	0
BY31	homozygote	5	0
BY32	homozygote	5	0
BY33	homozygote	5	0
BY34	homozygote	5	0
BY35	homozygote	5	0
BY36	homozygote	5	0
BY37	homozygote	5	0
BY38	heterozygote	2	5
BY39	heterozygote	1	4
BY40	heterozygote	3	4
BY41	heterozygote	1	3
BY42	heterozygote	1	3
BY43	heterozygote	3	3
BY44	heterozygote	2	3
BY45	heterozygote	1	3
BY46	heterozygote	3	3
BY47	heterozygote	3	2
BY48	heterozygote	1	2
BY49	heterozygote	1	2
BY50	heterozygote	2	2
BY51	heterozygote	3	2
BY52	heterozygote	3	2
BY53	heterozygote	3	2
BY54	heterozygote	1	2
BY55	heterozygote	2	2
BY56	heterozygote	3	2
BY57	heterozygote	2	1
BY58	heterozygote	7	1
BY59	heterozygote	1	1
LK1	homozygote	5	0
LK2	homozygote	14	0
LK3	homozygote	20	1
LK4	heterozygote	9	11
LK5	heterozygote	13	11
LK6	heterozygote	9	10
LK7	heterozygote	10	9
LK8	heterozygote	10	8
LK9	heterozygote	4	7
LK10	heterozygote	17	7
LK11	heterozygote	11	6
LK12	heterozygote	6	6
LK13	heterozygote	4	6
LK14	heterozygote	11	6
LK15	heterozygote	5	5
LK16	heterozygote	5	5
LK17	heterozygote	5	4
TB1	homozygote	11	0
TB2	homozygote	8	0
TB3	homozygote	7	0
TB4	heterozygote	4	8
TB5	heterozygote	1	5
TB6	heterozygote	1	4
TB7	heterozygote	2	4
TB8	heterozygote	2	4
TB9	heterozygote	1	4
TB10	heterozygote	2	3
TB11	heterozygote	4	3
TB12	heterozygote	2	3
TB13	heterozygote	3	3
TB14	heterozygote	1	3
TB15	heterozygote	2	3
TB16	heterozygote	1	3
TB17	heterozygote	3	3
TB18	heterozygote	2	3
TB19	heterozygote	2	3
TB20	heterozygote	2	2
TB21	heterozygote	4	2
TB22	heterozygote	3	2
TB23	heterozygote	2	2
TB24	heterozygote	6	2
TB25	heterozygote	1	2
TB26	heterozygote	1	1
TB27	heterozygote	3	1
LXG1	heterozygote	9	5
